# Supplementary material for: Sublethal effects of a vapour-active pyrethroid, transfluthrin, on Aedes aegypti and Ae. albopictus (Diptera: Culicidae) fecundity and oviposition behaviour
Source: Parasit Vectors. 2018 Aug 29;11:486. doi: 10.1186/s13071-018-3065-4 (PMC6114540; doi:10.1186/s13071-018-3065-4)
Supplement: Supplementary file 1 — Table S1. Raw data for Figs. 2–3. (XLSX 186 kb) [file 13071_2018_3065_MOESM1_ESM.xlsx]

## Sheet: Aedes aegypti
Treatment	Rep	Cage	Cage Position	Cup Position	Eggs	Hatched	F1 Survival	F1 Mortality	Embryonated (unhatched)	Non-embryonated (unhatched)	Eggs Retained	F0 Mortality	Oviposition Sites Used	Melanization	1 = 0.00 of eggs melanized							Collapse	Eggs	Eggs-collapse		f1 mort	f1 mort %			Retained
Control	A	1	0	1	32	32	30	2	0	0	0	0	6	1	2 = 0.25 of eggs melanized					non emb	Control	0	2585	2585	Total	25	0.969368			0
Control	A	1	0	2	24	24	24	0	0	0					3 = 0.50 of eggs melanized						LC10	7	1184	1177		35	3.03293			11
Control	A	1	0	3	17	17	17	0	0	0					4 = 0.75 of eggs melanized						LC20	435	1128	693		18	2.7439			328
Control	A	1	0	4	11	11	11	0	0	0					5 = 1.00 of eggs melanized						LC30	541	1127	586		9	1.875			85
Control	A	1	0	5	27	26	25	1	1	0
Control	A	1	0	6	13	13	13	0	0	0										Hatched	Control	2579		0.997679	Percent Hatch Success (Viable)
Control	A	2	45	1	3	3	3	0	0	0	0	0	6	1							LC10	1154		0.980459
Control	A	2	45	2	62	62	60	2	0	0											LC20	656		0.946609						Control	LC10	LC20	LC30
Control	A	2	45	3	5	5	5	0	0	0											LC30	480		0.819113					Collapsed	0	7	435	541
Control	A	2	45	4	9	9	9	0	0	0									Control	LC10	LC20	LC30							Viable	2585	1177	693	586
Control	A	2	45	5	44	44	44	0	0	0								Total	2585	1184	1128	1127							Retained	0	11	328	85
Control	A	2	45	6	11	11	11	0	0	0								Retained	0	11	328	85
Control	A	3	90	1	20	20	20	0	0	0	0	0	6	1					1.07291	1.08845	1.04886	1.08022
Control	A	3	90	2	13	13	13	0	0	0
Control	A	3	90	3	46	46	46	0	0	0
Control	A	3	90	4	4	4	4	0	0	0
Control	A	3	90	5	9	9	9	0	0	0
Control	A	3	90	6	4	4	4	0	0	0
Control	A	4	135	1	80	80	76	4	0	0	0	0	6	1
Control	A	4	135	2	20	20	20	0	0	0
Control	A	4	135	3	3	3	3	0	0	0
Control	A	4	135	4	5	5	5	0	0	0
Control	A	4	135	5	3	3	3	0	0	0
Control	A	4	135	6	22	22	22	0	0	0
Control	A	5	180	1	28	28	26	2	0	0	0	0	6	1
Control	A	5	180	2	25	25	25	0	0	0
Control	A	5	180	3	36	36	36	0	0	0
Control	A	5	180	4	2	2	2	0	0	0							Ovisites		0	1	2	3	4	5	6
Control	A	5	180	5	3	3	3	0	0	0								Control	0	3.3	0	6.7	0	6.7	83.3
Control	A	5	180	6	5	5	5	0	0	0								LC 10	0	70	20	3.3	6.7	0	0
Control	A	6	225	1	18	18	18	0	0	0	0	0	6	1				LC 20	3.3	63.3	26.7	3.3	0	3.3	0
Control	A	6	225	2	19	19	19	0	0	0								LC 30	20	30	36.7	6.7	3.3	0	0
Control	A	6	225	3	29	29	29	0	0	0
Control	A	6	225	4	3	3	3	0	0	0							SEM	Control	0	2.1	0	2.1	0	2.1	2.1
Control	A	6	225	5	17	17	17	0	0	0								LC 10	0	1.6	1.6	1.6	1.6	0	0
Control	A	6	225	6	26	26	26	0	0	0								LC 20	1.6	1.6	1.6	1.6	0	1.6	0
Control	A	7	270	1	46	45	44	1	1	0	0	0	6	1				LC 30	1.9	1.9	1.9	1.9	1.9	0	0
Control	A	7	270	2	3	3	3	0	0	0
Control	A	7	270	3	3	3	3	0	0	0
Control	A	7	270	4	1	1	1	0	0	0
Control	A	7	270	5	15	15	15	0	0	0
Control	A	7	270	6	31	31	31	0	0	0
Control	A	8	315	1	19	19	19	0	0	0	0	0	6	1
Control	A	8	315	2	31	31	31	0	0	0
Control	A	8	315	3	7	7	7	0	0	0
Control	A	8	315	4	75	75	74	1	0	0
Control	A	8	315	5	1	1	1	0	0	0
Control	A	8	315	6	2	2	2	0	0	0
Control	A	9	360	1	2	2	2	0	0	0	0	0	6	1
Control	A	9	360	2	21	21	21	0	0	0
Control	A	9	360	3	6	6	6	0	0	0
Control	A	9	360	4	3	3	3	0	0	0
Control	A	9	360	5	28	28	28	0	0	0
Control	A	9	360	6	5	5	5	0	0	0
Control	A	10	0	1	57	57	57	0	0	0	0	0	6	1
Control	A	10	0	2	11	11	11	0	0	0
Control	A	10	0	3	19	19	19	0	0	0															Min	Median	Max
Control	A	10	0	4	21	21	21	0	0	0														Control	1	11	80
Control	A	10	0	5	9	9	9	0	0	0									Control	LC10	LC20	LC30		LC10	0	0	64
Control	A	10	0	6	11	11	11	0	0	0								Eggs Laid	14.3611	6.57778	6.26667	6.26111		LC20	0	0	65
Control	B	1	45	1	21	21	21	0	0	0	0	0	6	1					1.07291	1.08845	1.04886	1.08022		LC30	0	0	81
Control	B	1	45	2	13	13	13	0	0	0
Control	B	1	45	3	0	0	0	0	0	0
Control	B	1	45	4	41	41	41	0	0	0
Control	B	1	45	5	13	13	13	0	0	0
Control	B	1	45	6	17	17	16	1	0	0
Control	B	2	90	1	0	0	0	0	0	0	0	0	1	1
Control	B	2	90	2	0	0	0	0	0	0
Control	B	2	90	3	0	0	0	0	0	0
Control	B	2	90	4	50	50	48	2	0	0
Control	B	2	90	5	0	0	0	0	0	0
Control	B	2	90	6	0	0	0	0	0	0
Control	B	3	135	1	7	7	7	0	0	0	0	0	6	1
Control	B	3	135	2	16	16	16	0	0	0
Control	B	3	135	3	4	4	4	0	0	0
Control	B	3	135	4	11	11	11	0	0	0
Control	B	3	135	5	7	7	7	0	0	0									Control	LC10	LC20	LC30
Control	B	3	135	6	14	14	14	0	0	0								Non-Viable Eggs	0	0.0388889	2.41667	3.00556						Min	Median	Max
Control	B	4	180	1	31	30	30	0	1	0	0	0	6	1					0	0.0198753	0.500023	0.519185					Control	1	11	80
Control	B	4	180	2	5	5	5	0	0	0																	LC10	0	0	64
Control	B	4	180	3	9	9	9	0	0	0																	LC20	0	0	65
Control	B	4	180	4	23	23	22	1	0	0																	LC30	0	0	81
Control	B	4	180	5	3	3	3	0	0	0
Control	B	4	180	6	22	22	21	1	0	0
Control	B	5	225	1	0	0	0	0	0	0	0	0	5	1
Control	B	5	225	2	2	2	2	0	0	0
Control	B	5	225	3	0	0	0	0	0	0
Control	B	5	225	4	5	5	5	0	0	0
Control	B	5	225	5	8	8	8	0	0	0
Control	B	5	225	6	60	60	60	0	0	0
Control	B	6	270	1	32	32	32	0	0	0	0	0	6	1
Control	B	6	270	2	20	20	20	0	0	0
Control	B	6	270	3	1	1	1	0	0	0
Control	B	6	270	4	2	2	2	0	0	0
Control	B	6	270	5	1	1	1	0	0	0
Control	B	6	270	6	14	14	14	0	0	0
Control	B	7	315	1	5	5	5	0	0	0	0	0	6	1
Control	B	7	315	2	5	5	5	0	0	0
Control	B	7	315	3	26	26	25	1	0	0
Control	B	7	315	4	23	23	23	0	0	0
Control	B	7	315	5	1	1	1	0	0	0
Control	B	7	315	6	14	14	14	0	0	0
Control	B	8	360	1	0	0	0	0	0	0	0	0	3	1
Control	B	8	360	2	12	12	12	0	0	0
Control	B	8	360	3	0	0	0	0	0	0
Control	B	8	360	4	41	41	40	1	0	0
Control	B	8	360	5	0	0	0	0	0	0
Control	B	8	360	6	1	1	1	0	0	0
Control	B	9	0	1	1	1	1	0	0	0	0	0	5	1
Control	B	9	0	2	15	15	15	0	0	0
Control	B	9	0	3	0	0	0	0	0	0
Control	B	9	0	4	14	14	14	0	0	0
Control	B	9	0	5	1	1	1	0	0	0
Control	B	9	0	6	10	10	10	0	0	0
Control	B	10	45	1	36	36	36	0	0	0	0	0	6	1
Control	B	10	45	2	5	5	5	0	0	0
Control	B	10	45	3	9	9	9	0	0	0
Control	B	10	45	4	7	7	7	0	0	0
Control	B	10	45	5	8	8	8	0	0	0
Control	B	10	45	6	5	5	5	0	0	0
Control	C	1	90	1	11	11	11	0	0	0	0	0	6	1
Control	C	1	90	2	16	16	16	0	0	0
Control	C	1	90	3	7	7	7	0	0	0
Control	C	1	90	4	16	16	16	0	0	0
Control	C	1	90	5	24	24	23	1	0	0
Control	C	1	90	6	8	8	8	0	0	0
Control	C	2	135	1	17	17	17	0	0	0	0	0	6	1
Control	C	2	135	2	14	14	14	0	0	0
Control	C	2	135	3	6	6	6	0	0	0
Control	C	2	135	4	17	17	17	0	0	0
Control	C	2	135	5	4	4	4	0	0	0
Control	C	2	135	6	5	5	5	0	0	0
Control	C	3	180	1	13	12	12	0	1	0	0	0	6	1
Control	C	3	180	2	16	16	16	0	0	0
Control	C	3	180	3	5	4	4	0	1	0
Control	C	3	180	4	29	29	28	1	0	0
Control	C	3	180	5	15	15	15	0	0	0
Control	C	3	180	6	7	7	7	0	0	0
Control	C	4	225	1	10	10	10	0	0	0	0	0	6	1
Control	C	4	225	2	15	15	15	0	0	0
Control	C	4	225	3	3	3	3	0	0	0
Control	C	4	225	4	4	4	4	0	0	0
Control	C	4	225	5	19	19	19	0	0	0
Control	C	4	225	6	5	5	5	0	0	0
Control	C	5	270	1	6	6	6	0	0	0	0	0	6	1
Control	C	5	270	2	8	8	8	0	0	0
Control	C	5	270	3	2	2	2	0	0	0
Control	C	5	270	4	26	26	26	0	0	0
Control	C	5	270	5	11	11	11	0	0	0
Control	C	5	270	6	19	19	19	0	0	0
Control	C	6	315	1	15	15	15	0	0	0	0	0	6	1
Control	C	6	315	2	28	28	27	1	0	0
Control	C	6	315	3	13	13	13	0	0	0
Control	C	6	315	4	5	5	5	0	0	0
Control	C	6	315	5	2	2	2	0	0	0
Control	C	6	315	6	22	22	22	0	0	0
Control	C	7	360	1	10	10	10	0	0	0	0	0	6	1
Control	C	7	360	2	29	29	28	1	0	0
Control	C	7	360	3	2	2	2	0	0	0
Control	C	7	360	4	12	12	12	0	0	0
Control	C	7	360	5	7	7	7	0	0	0
Control	C	7	360	6	28	28	28	0	0	0
Control	C	8	0	1	1	1	1	0	0	0	0	0	6	1
Control	C	8	0	2	38	37	36	1	1	0
Control	C	8	0	3	2	2	2	0	0	0
Control	C	8	0	4	32	32	32	0	0	0
Control	C	8	0	5	3	3	3	0	0	0
Control	C	8	0	6	1	1	1	0	0	0
Control	C	9	45	1	14	14	14	0	0	0	0	0	3	1
Control	C	9	45	2	6	6	6	0	0	0
Control	C	9	45	3	3	3	3	0	0	0
Control	C	9	45	4	7	7	7	0	0	0
Control	C	9	45	5	3	3	3	0	0	0
Control	C	9	45	6	32	32	32	0	0	0
Control	C	10	90	1	11	11	11	0	0	0	0	0	6	1
Control	C	10	90	2	7	7	7	0	0	0
Control	C	10	90	3	9	9	9	0	0	0
Control	C	10	90	4	35	35	35	0	0	0
Control	C	10	90	5	13	13	13	0	0	0
Control	C	10	90	6	21	21	21	0	0	0
LC10	A	1	0	1	0	0	0	0	0	0	0	0	1	1
LC10	A	1	0	2	19	18	17	1	1	0
LC10	A	1	0	3	0	0	0	0	0	0
LC10	A	1	0	4	0	0	0	0	0	0
LC10	A	1	0	5	0	0	0	0	0	0
LC10	A	1	0	6	0	0	0	0	0	0
LC10	A	2	45	1	0	0	0	0	0	0	0	0	1	1
LC10	A	2	45	2	0	0	0	0	0	0
LC10	A	2	45	3	0	0	0	0	0	0
LC10	A	2	45	4	0	0	0	0	0	0
LC10	A	2	45	5	0	0	0	0	0	0
LC10	A	2	45	6	38	36	33	3	1	1
LC10	A	3	90	1	0	0	0	0	0	0	2	0	2	1
LC10	A	3	90	2	0	0	0	0	0	0
LC10	A	3	90	3	0	0	0	0	0	0
LC10	A	3	90	4	0	0	0	0	0	0
LC10	A	3	90	5	1	1	1	0	0	0
LC10	A	3	90	6	4	4	4	0	0	0
LC10	A	4	135	1	33	33	32	1	0	0	0	0	1	1
LC10	A	4	135	2	0	0	0	0	0	0
LC10	A	4	135	3	0	0	0	0	0	0
LC10	A	4	135	4	0	0	0	0	0	0
LC10	A	4	135	5	0	0	0	0	0	0
LC10	A	4	135	6	0	0	0	0	0	0
LC10	A	5	180	1	0	0	0	0	0	0	0	0	2	1
LC10	A	5	180	2	0	0	0	0	0	0
LC10	A	5	180	3	20	20	20	0	0	0
LC10	A	5	180	4	0	0	0	0	0	0
LC10	A	5	180	5	27	24	24	0	1	2
LC10	A	5	180	6	0	0	0	0	0	0
LC10	A	6	225	1	0	0	0	0	0	0	0	0	1	1
LC10	A	6	225	2	0	0	0	0	0	0
LC10	A	6	225	3	0	0	0	0	0	0
LC10	A	6	225	4	0	0	0	0	0	0
LC10	A	6	225	5	47	47	45	2	0	0
LC10	A	6	225	6	0	0	0	0	0	0
LC10	A	7	270	1	0	0	0	0	0	0	0	0	1	1
LC10	A	7	270	2	0	0	0	0	0	0
LC10	A	7	270	3	0	0	0	0	0	0
LC10	A	7	270	4	0	0	0	0	0	0
LC10	A	7	270	5	64	62	60	2	2	0
LC10	A	7	270	6	0	0	0	0	0	0
LC10	A	8	315	1	0	0	0	0	0	0	0	0	1	1
LC10	A	8	315	2	47	47	42	5	0	0
LC10	A	8	315	3	0	0	0	0	0	0
LC10	A	8	315	4	0	0	0	0	0	0
LC10	A	8	315	5	0	0	0	0	0	0
LC10	A	8	315	6	0	0	0	0	0	0
LC10	A	9	360	1	0	0	0	0	0	0	0	0	1	1
LC10	A	9	360	2	0	0	0	0	0	0
LC10	A	9	360	3	1	0	0	0	1	0					* (See photo, egg is unusual)
LC10	A	9	360	4	0	0	0	0	0	0
LC10	A	9	360	5	0	0	0	0	0	0
LC10	A	9	360	6	0	0	0	0	0	0
LC10	A	10	0	1	0	0	0	0	0	0	0	0	3	1
LC10	A	10	0	2	0	0	0	0	0	0
LC10	A	10	0	3	4	4	4	0	0	0
LC10	A	10	0	4	39	38	38	0	1	0
LC10	A	10	0	5	8	8	8	0	0	0
LC10	A	10	0	6	0	0	0	0	0	0
LC10	B	1	45	1	0	0	0	0	0	0	0	0	1	1
LC10	B	1	45	2	0	0	0	0	0	0
LC10	B	1	45	3	0	0	0	0	0	0
LC10	B	1	45	4	55	53	50	3	2	0
LC10	B	1	45	5	0	0	0	0	0	0
LC10	B	1	45	6	0	0	0	0	0	0
LC10	B	2	90	1	19	19	19	0	0	0	0	0	4	1
LC10	B	2	90	2	0	0	0	0	0	0
LC10	B	2	90	3	24	22	22	0	2	0
LC10	B	2	90	4	32	31	31	0	1	0
LC10	B	2	90	5	3	3	3	0	0	0
LC10	B	2	90	6	0	0	0	0	0	0
LC10	B	3	135	1	47	45	42	3	2	0	2	0	1	1
LC10	B	3	135	2	0	0	0	0	0	0
LC10	B	3	135	3	0	0	0	0	0	0
LC10	B	3	135	4	0	0	0	0	0	0
LC10	B	3	135	5	0	0	0	0	0	0
LC10	B	3	135	6	0	0	0	0	0	0
LC10	B	4	180	1	0	0	0	0	0	0	1	0	1	1
LC10	B	4	180	2	52	52	50	2	0	0
LC10	B	4	180	3	0	0	0	0	0	0
LC10	B	4	180	4	0	0	0	0	0	0
LC10	B	4	180	5	0	0	0	0	0	0
LC10	B	4	180	6	0	0	0	0	0	0
LC10	B	5	225	1	37	37	36	1	0	0	0	0	1	1
LC10	B	5	225	2	0	0	0	0	0	0
LC10	B	5	225	3	0	0	0	0	0	0
LC10	B	5	225	4	0	0	0	0	0	0
LC10	B	5	225	5	0	0	0	0	0	0
LC10	B	5	225	6	0	0	0	0	0	0
LC10	B	6	270	1	31	31	31	0	0	0	1	0	1	1
LC10	B	6	270	2	0	0	0	0	0	0
LC10	B	6	270	3	0	0	0	0	0	0
LC10	B	6	270	4	0	0	0	0	0	0
LC10	B	6	270	5	0	0	0	0	0	0
LC10	B	6	270	6	0	0	0	0	0	0
LC10	B	7	315	1	0	0	0	0	0	0	0	0	2	1
LC10	B	7	315	2	22	22	22	0	0	0
LC10	B	7	315	3	29	29	29	0	0	0
LC10	B	7	315	4	0	0	0	0	0	0
LC10	B	7	315	5	0	0	0	0	0	0
LC10	B	7	315	6	0	0	0	0	0	0
LC10	B	8	360	1	31	30	28	2	1	0	0	0	2	1
LC10	B	8	360	2	22	22	22	0	0	0
LC10	B	8	360	3	0	0	0	0	0	0
LC10	B	8	360	4	0	0	0	0	0	0
LC10	B	8	360	5	0	0	0	0	0	0
LC10	B	8	360	6	0	0	0	0	0	0
LC10	B	9	0	1	0	0	0	0	0	0	0	0	1	1
LC10	B	9	0	2	0	0	0	0	0	0
LC10	B	9	0	3	0	0	0	0	0	0
LC10	B	9	0	4	0	0	0	0	0	0
LC10	B	9	0	5	0	0	0	0	0	0
LC10	B	9	0	6	33	31	31	0	0	2
LC10	B	10	45	1	15	15	15	0	0	0	2	0	2	1
LC10	B	10	45	2	0	0	0	0	0	0
LC10	B	10	45	3	12	12	12	0	0	0
LC10	B	10	45	4	0	0	0	0	0	0
LC10	B	10	45	5	0	0	0	0	0	0
LC10	B	10	45	6	0	0	0	0	0	0
LC10	C	1	90	1	0	0	0	0	0	0	0	0	1	1
LC10	C	1	90	2	0	0	0	0	0	0
LC10	C	1	90	3	0	0	0	0	0	0
LC10	C	1	90	4	0	0	0	0	0	0
LC10	C	1	90	5	0	0	0	0	0	0
LC10	C	1	90	6	42	40	36	4	2	0
LC10	C	2	135	1	0	0	0	0	0	0	0	0	1	1
LC10	C	2	135	2	0	0	0	0	0	0
LC10	C	2	135	3	1	1	1	0	0	0
LC10	C	2	135	4	0	0	0	0	0	0
LC10	C	2	135	5	0	0	0	0	0	0
LC10	C	2	135	6	0	0	0	0	0	0
LC10	C	3	180	1	0	0	0	0	0	0	0	0	1	1
LC10	C	3	180	2	0	0	0	0	0	0
LC10	C	3	180	3	0	0	0	0	0	0
LC10	C	3	180	4	57	55	51	4	0	2
LC10	C	3	180	5	0	0	0	0	0	0
LC10	C	3	180	6	0	0	0	0	0	0
LC10	C	4	225	1	9	9	9	0	0	0	0	0	4	1
LC10	C	4	225	2	13	13	13	0	0	0
LC10	C	4	225	3	6	6	6	0	0	0
LC10	C	4	225	4	0	0	0	0	0	0
LC10	C	4	225	5	12	12	12	0	0	0
LC10	C	4	225	6	0	0	0	0	0	0
LC10	C	5	270	1	0	0	0	0	0	0	0	0	1	1
LC10	C	5	270	2	0	0	0	0	0	0
LC10	C	5	270	3	0	0	0	0	0	0
LC10	C	5	270	4	44	43	42	1	1	0
LC10	C	5	270	5	0	0	0	0	0	0
LC10	C	5	270	6	0	0	0	0	0	0
LC10	C	6	315	1	22	22	22	0	0	0	0	0	2	1
LC10	C	6	315	2	20	20	20	0	0	0
LC10	C	6	315	3	0	0	0	0	0	0
LC10	C	6	315	4	0	0	0	0	0	0
LC10	C	6	315	5	0	0	0	0	0	0
LC10	C	6	315	6	0	0	0	0	0	0
LC10	C	7	360	1	0	0	0	0	0	0	0	0	1	1
LC10	C	7	360	2	0	0	0	0	0	0
LC10	C	7	360	3	0	0	0	0	0	0
LC10	C	7	360	4	58	57	56	1	1	0
LC10	C	7	360	5	0	0	0	0	0	0
LC10	C	7	360	6	0	0	0	0	0	0
LC10	C	8	0	1	0	0	0	0	0	0	3	0	1	1
LC10	C	8	0	2	0	0	0	0	0	0
LC10	C	8	0	3	0	0	0	0	0	0
LC10	C	8	0	4	1	1	1	0	0	0
LC10	C	8	0	5	0	0	0	0	0	0
LC10	C	8	0	6	0	0	0	0	0	0
LC10	C	9	45	1	0	0	0	0	0	0	0	0	1	1
LC10	C	9	45	2	30	29	29	0	1	0
LC10	C	9	45	3	0	0	0	0	0	0
LC10	C	9	45	4	0	0	0	0	0	0
LC10	C	9	45	5	0	0	0	0	0	0
LC10	C	9	45	6	0	0	0	0	0	0
LC10	C	10	90	1	53	50	50	0	3	0	0	0	1	1
LC10	C	10	90	2	0	0	0	0	0	0
LC10	C	10	90	3	0	0	0	0	0	0
LC10	C	10	90	4	0	0	0	0	0	0
LC10	C	10	90	5	0	0	0	0	0	0
LC10	C	10	90	6	0	0	0	0	0	0
LC20	A	1	0	1	21	3	3	0	2	16	18	1	2	1
LC20	A	1	0	2	51	1	1	0	0	50
LC20	A	1	0	3	0	0	0	0	0	0
LC20	A	1	0	4	0	0	0	0	0	0
LC20	A	1	0	5	0	0	0	0	0	0
LC20	A	1	0	6	0	0	0	0	0	0
LC20	A	2	45	1	0	0	0	0	0	0	28	1	0	1
LC20	A	2	45	2	0	0	0	0	0	0
LC20	A	2	45	3	0	0	0	0	0	0
LC20	A	2	45	4	0	0	0	0	0	0
LC20	A	2	45	5	0	0	0	0	0	0
LC20	A	2	45	6	0	0	0	0	0	0
LC20	A	3	90	1	0	0	0	0	0	0	11	0	1	1
LC20	A	3	90	2	44	39	38	1	2	3
LC20	A	3	90	3	0	0	0	0	0	0
LC20	A	3	90	4	0	0	0	0	0	0
LC20	A	3	90	5	0	0	0	0	0	0
LC20	A	3	90	6	0	0	0	0	0	0
LC20	A	4	135	1	26	23	23	0	1	2	4	1	2	1
LC20	A	4	135	2	0	0	0	0	0	0
LC20	A	4	135	3	17	12	12	0	2	3
LC20	A	4	135	4	0	0	0	0	0	0
LC20	A	4	135	5	0	0	0	0	0	0
LC20	A	4	135	6	0	0	0	0	0	0
LC20	A	5	180	1	0	0	0	0	0	0	19	0	1	1
LC20	A	5	180	2	0	0	0	0	0	0
LC20	A	5	180	3	0	0	0	0	0	0
LC20	A	5	180	4	0	0	0	0	0	0
LC20	A	5	180	5	36	36	35	1	0	0
LC20	A	5	180	6	0	0	0	0	0	0
LC20	A	6	225	1	0	0	0	0	0	0	0	0	1	1
LC20	A	6	225	2	0	0	0	0	0	0
LC20	A	6	225	3	0	0	0	0	0	0
LC20	A	6	225	4	0	0	0	0	0	0
LC20	A	6	225	5	0	0	0	0	0	0
LC20	A	6	225	6	13	5	5	0	1	7
LC20	A	7	270	1	23	20	20	0	0	3	2	0	2	1
LC20	A	7	270	2	0	0	0	0	0	0
LC20	A	7	270	3	0	0	0	0	0	0
LC20	A	7	270	4	23	12	12	0	1	10
LC20	A	7	270	5	0	0	0	0	0	0
LC20	A	7	270	6	0	0	0	0	0	0
LC20	A	8	315	1	0	0	0	0	0	0	5	1	1	1
LC20	A	8	315	2	61	43	42	1	0	18
LC20	A	8	315	3	0	0	0	0	0	0
LC20	A	8	315	4	0	0	0	0	0	0
LC20	A	8	315	5	0	0	0	0	0	0
LC20	A	8	315	6	0	0	0	0	0	0
LC20	A	9	360	1	0	0	0	0	0	0	26	1	1	1
LC20	A	9	360	2	0	0	0	0	0	0
LC20	A	9	360	3	0	0	0	0	0	0
LC20	A	9	360	4	0	0	0	0	0	0
LC20	A	9	360	5	16	11	11	0	0	5
LC20	A	9	360	6	0	0	0	0	0	0
LC20	A	10	0	1	0	0	0	0	0	0	0	1	2	1
LC20	A	10	0	2	9	2	2	0	0	7
LC20	A	10	0	3	8	0	0	0	0	8
LC20	A	10	0	4	0	0	0	0	0	0
LC20	A	10	0	5	0	0	0	0	0	0
LC20	A	10	0	6	0	0	0	0	0	0
LC20	B	1	45	1	3	0	0	0	1	2	9	1	5	1
LC20	B	1	45	2	2	0	0	0	0	2
LC20	B	1	45	3	12	0	0	0	1	11
LC20	B	1	45	4	16	0	0	0	0	16
LC20	B	1	45	5	2	1	1	0	1	0
LC20	B	1	45	6	0	0	0	0	0	0
LC20	B	2	90	1	0	0	0	0	0	0	1	0	3	1
LC20	B	2	90	2	20	1	1	0	1	18
LC20	B	2	90	3	0	0	0	0	0	0
LC20	B	2	90	4	11	1	1	0	0	10
LC20	B	2	90	5	23	0	0	0	0	23
LC20	B	2	90	6	0	0	0	0	0	0
LC20	B	3	135	1	12	0	0	0	1	11	5	0	1	1
LC20	B	3	135	2	0	0	0	0	0	0
LC20	B	3	135	3	0	0	0	0	0	0
LC20	B	3	135	4	0	0	0	0	0	0
LC20	B	3	135	5	0	0	0	0	0	0
LC20	B	3	135	6	0	0	0	0	0	0
LC20	B	4	180	1	0	0	0	0	0	0	0	1	2	1
LC20	B	4	180	2	0	0	0	0	0	0
LC20	B	4	180	3	27	22	22	0	1	4
LC20	B	4	180	4	16	4	4	0	0	12
LC20	B	4	180	5	0	0	0	0	0	0
LC20	B	4	180	6	0	0	0	0	0	0
LC20	B	5	225	1	0	0	0	0	0	0	17	0	1	1
LC20	B	5	225	2	48	40	39	1	4	4
LC20	B	5	225	3	0	0	0	0	0	0
LC20	B	5	225	4	0	0	0	0	0	0
LC20	B	5	225	5	0	0	0	0	0	0
LC20	B	5	225	6	0	0	0	0	0	0
LC20	B	6	270	1	0	0	0	0	0	0	18	0	1	1
LC20	B	6	270	2	0	0	0	0	0	0
LC20	B	6	270	3	0	0	0	0	0	0
LC20	B	6	270	4	0	0	0	0	0	0
LC20	B	6	270	5	0	0	0	0	0	0
LC20	B	6	270	6	56	48	48	0	2	6
LC20	B	7	315	1	14	11	11	0	0	3	23	0	2	1
LC20	B	7	315	2	13	4	4	0	1	8
LC20	B	7	315	3	0	0	0	0	0	0
LC20	B	7	315	4	0	0	0	0	0	0
LC20	B	7	315	5	0	0	0	0	0	0
LC20	B	7	315	6	0	0	0	0	0	0
LC20	B	8	360	1	0	0	0	0	0	0	0	0	1	1
LC20	B	8	360	2	0	0	0	0	0	0
LC20	B	8	360	3	29	9	9	0	4	16
LC20	B	8	360	4	0	0	0	0	0	0
LC20	B	8	360	5	0	0	0	0	0	0
LC20	B	8	360	6	0	0	0	0	0	0
LC20	B	9	0	1	0	0	0	0	0	0	13	0	2	1
LC20	B	9	0	2	21	21	21	0	0	0
LC20	B	9	0	3	30	30	30	0	0	0
LC20	B	9	0	4	0	0	0	0	0	0
LC20	B	9	0	5	0	0	0	0	0	0
LC20	B	9	0	6	0	0	0	0	0	0
LC20	B	10	45	1	0	0	0	0	0	0	20	0	1	1
LC20	B	10	45	2	0	0	0	0	0	0
LC20	B	10	45	3	0	0	0	0	0	0
LC20	B	10	45	4	0	0	0	0	0	0
LC20	B	10	45	5	0	0	0	0	0	0
LC20	B	10	45	6	46	45	44	1	0	1
LC20	C	1	90	1	29	3	3	0	1	25	19	1	1	1
LC20	C	1	90	2	0	0	0	0	0	0
LC20	C	1	90	3	0	0	0	0	0	0
LC20	C	1	90	4	0	0	0	0	0	0
LC20	C	1	90	5	0	0	0	0	0	0
LC20	C	1	90	6	0	0	0	0	0	0
LC20	C	2	135	1	23	0	0	0	4	19	10	0	1	1
LC20	C	2	135	2	0	0	0	0	0	0
LC20	C	2	135	3	0	0	0	0	0	0
LC20	C	2	135	4	0	0	0	0	0	0
LC20	C	2	135	5	0	0	0	0	0	0
LC20	C	2	135	6	0	0	0	0	0	0
LC20	C	3	180	1	0	0	0	0	0	0	7	0	1	1
LC20	C	3	180	2	0	0	0	0	0	0
LC20	C	3	180	3	0	0	0	0	0	0
LC20	C	3	180	4	23	0	0	0	2	21
LC20	C	3	180	5	0	0	0	0	0	0
LC20	C	3	180	6	0	0	0	0	0	0
LC20	C	4	225	1	0	0	0	0	0	0	11	0	1	1
LC20	C	4	225	2	0	0	0	0	0	0
LC20	C	4	225	3	0	0	0	0	0	0
LC20	C	4	225	4	0	0	0	0	0	0
LC20	C	4	225	5	0	0	0	0	0	0
LC20	C	4	225	6	57	23	23	0	1	33
LC20	C	5	270	1	0	0	0	0	0	0	18	1	1	1
LC20	C	5	270	2	0	0	0	0	0	0
LC20	C	5	270	3	65	35	35	0	1	29
LC20	C	5	270	4	0	0	0	0	0	0
LC20	C	5	270	5	0	0	0	0	0	0
LC20	C	5	270	6	0	0	0	0	0	0
LC20	C	6	315	1	0	0	0	0	0	0	5	0	1	1
LC20	C	6	315	2	54	53	41	12	0	1
LC20	C	6	315	3	0	0	0	0	0	0
LC20	C	6	315	4	0	0	0	0	0	0
LC20	C	6	315	5	0	0	0	0	0	0
LC20	C	6	315	6	0	0	0	0	0	0
LC20	C	7	360	1	0	0	0	0	0	0	7	0	2	1
LC20	C	7	360	2	38	36	35	1	0	2
LC20	C	7	360	3	6	6	6	0	0	0
LC20	C	7	360	4	0	0	0	0	0	0
LC20	C	7	360	5	0	0	0	0	0	0
LC20	C	7	360	6	0	0	0	0	0	0
LC20	C	8	0	1	39	23	23	0	1	15	4	0	1	1
LC20	C	8	0	2	0	0	0	0	0	0
LC20	C	8	0	3	0	0	0	0	0	0
LC20	C	8	0	4	0	0	0	0	0	0
LC20	C	8	0	5	0	0	0	0	0	0
LC20	C	8	0	6	0	0	0	0	0	0
LC20	C	9	45	1	44	33	33	0	0	11	9	0	1	1
LC20	C	9	45	2	0	0	0	0	0	0
LC20	C	9	45	3	0	0	0	0	0	0
LC20	C	9	45	4	0	0	0	0	0	0
LC20	C	9	45	5	0	0	0	0	0	0
LC20	C	9	45	6	0	0	0	0	0	0
LC20	C	10	90	1	0	0	0	0	0	0	19	1	1	1
LC20	C	10	90	2	0	0	0	0	0	0
LC20	C	10	90	3	0	0	0	0	0	0
LC20	C	10	90	4	0	0	0	0	0	0
LC20	C	10	90	5	0	0	0	0	0	0
LC20	C	10	90	6	1	0	0	0	1	0
LC30	A	1	0	1	30	10	10	0	0	20	0	1	2	1
LC30	A	1	0	2	0	0	0	0	0	0
LC30	A	1	0	3	28	21	21	0	0	7
LC30	A	1	0	4	0	0	0	0	0	0
LC30	A	1	0	5	0	0	0	0	0	0
LC30	A	1	0	6	0	0	0	0	0	0
LC30	A	2	45	1	48	30	29	1	0	18	0	0	2	1
LC30	A	2	45	2	0	0	0	0	0	0
LC30	A	2	45	3	0	0	0	0	0	0
LC30	A	2	45	4	19	14	14	0	0	5
LC30	A	2	45	5	0	0	0	0	0	0
LC30	A	2	45	6	0	0	0	0	0	0
LC30	A	3	90	1	9	3	3	0	1	5	1	1	2	1
LC30	A	3	90	2	0	0	0	0	0	0
LC30	A	3	90	3	0	0	0	0	0	0
LC30	A	3	90	4	0	0	0	0	0	0
LC30	A	3	90	5	58	41	39	2	1	16
LC30	A	3	90	6	0	0	0	0	0	0
LC30	A	4	135	1	0	0	0	0	0	0	3	1	2	1
LC30	A	4	135	2	34	19	19	0	0	15
LC30	A	4	135	3	0	0	0	0	0	0
LC30	A	4	135	4	0	0	0	0	0	0
LC30	A	4	135	5	0	0	0	0	0	0
LC30	A	4	135	6	22	8	8	0	0	14
LC30	A	5	180	1	0	0	0	0	0	0	10	1	0	1
LC30	A	5	180	2	0	0	0	0	0	0
LC30	A	5	180	3	0	0	0	0	0	0
LC30	A	5	180	4	0	0	0	0	0	0
LC30	A	5	180	5	0	0	0	0	0	0
LC30	A	5	180	6	0	0	0	0	0	0
LC30	A	6	225	1	50	33	31	2	0	17	0	0	2	1
LC30	A	6	225	2	6	0	0	0	1	5
LC30	A	6	225	3	0	0	0	0	0	0
LC30	A	6	225	4	0	0	0	0	0	0
LC30	A	6	225	5	0	0	0	0	0	0
LC30	A	6	225	6	0	0	0	0	0	0
LC30	A	7	270	1	0	0	0	0	0	0	0	1	1	1
LC30	A	7	270	2	0	0	0	0	0	0
LC30	A	7	270	3	0	0	0	0	0	0
LC30	A	7	270	4	0	0	0	0	0	0
LC30	A	7	270	5	1	0	0	0	0	1
LC30	A	7	270	6	0	0	0	0	0	0
LC30	A	8	315	1	0	0	0	0	0	0	0	0	0	1
LC30	A	8	315	2	0	0	0	0	0	0
LC30	A	8	315	3	0	0	0	0	0	0
LC30	A	8	315	4	0	0	0	0	0	0
LC30	A	8	315	5	0	0	0	0	0	0
LC30	A	8	315	6	0	0	0	0	0	0
LC30	A	9	360	1	0	0	0	0	0	0	0	1	1	1
LC30	A	9	360	2	0	0	0	0	0	0
LC30	A	9	360	3	0	0	0	0	0	0
LC30	A	9	360	4	0	0	0	0	0	0
LC30	A	9	360	5	42	30	30	0	1	11
LC30	A	9	360	6	0	0	0	0	0	0
LC30	A	10	0	1	0	0	0	0	0	0	0	0	1	1
LC30	A	10	0	2	54	23	23	0	1	30
LC30	A	10	0	3	0	0	0	0	0	0
LC30	A	10	0	4	0	0	0	0	0	0
LC30	A	10	0	5	0	0	0	0	0	0
LC30	A	10	0	6	0	0	0	0	0	0
LC30	B	1	45	1	0	0	0	0	0	0	5	0	1	1
LC30	B	1	45	2	0	0	0	0	0	0
LC30	B	1	45	3	2	0	0	0	2	0
LC30	B	1	45	4	0	0	0	0	0	0
LC30	B	1	45	5	0	0	0	0	0	0
LC30	B	1	45	6	0	0	0	0	0	0
LC30	B	2	90	1	28	13	13	0	0	15	2	1	2	1
LC30	B	2	90	2	0	0	0	0	0	0
LC30	B	2	90	3	0	0	0	0	0	0
LC30	B	2	90	4	15	4	4	0	4	7
LC30	B	2	90	5	0	0	0	0	0	0
LC30	B	2	90	6	0	0	0	0	0	0
LC30	B	3	135	1	0	0	0	0	0	0	0	0	2	1
LC30	B	3	135	2	28	18	18	0	1	9
LC30	B	3	135	3	0	0	0	0	0	0
LC30	B	3	135	4	0	0	0	0	0	0
LC30	B	3	135	5	25	2	2	0	0	23
LC30	B	3	135	6	0	0	0	0	0	0
LC30	B	4	180	1	0	0	0	0	0	0	27	1	0	1
LC30	B	4	180	2	0	0	0	0	0	0
LC30	B	4	180	3	0	0	0	0	0	0
LC30	B	4	180	4	0	0	0	0	0	0
LC30	B	4	180	5	0	0	0	0	0	0
LC30	B	4	180	6	0	0	0	0	0	0
LC30	B	5	225	1	17	0	0	0	11	6	0	0	3	1
LC30	B	5	225	2	17	3	3	0	7	7
LC30	B	5	225	3	0	0	0	0	0	0
LC30	B	5	225	4	19	2	2	0	4	13
LC30	B	5	225	5	0	0	0	0	0	0
LC30	B	5	225	6	0	0	0	0	0	0
LC30	B	6	270	1	0	0	0	0	0	0	0	1	2	1
LC30	B	6	270	2	32	20	20	0	0	12
LC30	B	6	270	3	0	0	0	0	0	0
LC30	B	6	270	4	0	0	0	0	0	0
LC30	B	6	270	5	0	0	0	0	0	0
LC30	B	6	270	6	24	5	5	0	11	8
LC30	B	7	315	1	0	0	0	0	0	0	12	1	0	1
LC30	B	7	315	2	0	0	0	0	0	0
LC30	B	7	315	3	0	0	0	0	0	0
LC30	B	7	315	4	0	0	0	0	0	0
LC30	B	7	315	5	0	0	0	0	0	0
LC30	B	7	315	6	0	0	0	0	0	0
LC30	B	8	360	1	0	0	0	0	0	0	0	0	4	1
LC30	B	8	360	2	31	12	12	0	5	14
LC30	B	8	360	3	7	0	0	0	0	7
LC30	B	8	360	4	3	0	0	0	0	3
LC30	B	8	360	5	7	0	0	0	2	5
LC30	B	8	360	6	0	0	0	0	0	0
LC30	B	9	0	1	16	0	0	0	0	16	0	1	3	1
LC30	B	9	0	2	34	0	0	0	0	34
LC30	B	9	0	3	0	0	0	0	0	0
LC30	B	9	0	4	0	0	0	0	0	0
LC30	B	9	0	5	0	0	0	0	0	0
LC30	B	9	0	6	8	0	0	0	1	7
LC30	B	10	45	1	0	0	0	0	0	0	0	0	2	1
LC30	B	10	45	2	0	0	0	0	0	0
LC30	B	10	45	3	32	14	14	0	0	18
LC30	B	10	45	4	0	0	0	0	0	0
LC30	B	10	45	5	12	4	4	0	4	4
LC30	B	10	45	6	0	0	0	0	0	0
LC30	C	1	90	1	0	0	0	0	0	0	12	1	0	1
LC30	C	1	90	2	0	0	0	0	0	0
LC30	C	1	90	3	0	0	0	0	0	0
LC30	C	1	90	4	0	0	0	0	0	0
LC30	C	1	90	5	0	0	0	0	0	0
LC30	C	1	90	6	0	0	0	0	0	0
LC30	C	2	135	1	0	0	0	0	0	0	0	0	2	1
LC30	C	2	135	2	37	11	11	0	5	21
LC30	C	2	135	3	32	15	15	0	2	15
LC30	C	2	135	4	0	0	0	0	0	0
LC30	C	2	135	5	0	0	0	0	0	0
LC30	C	2	135	6	0	0	0	0	0	0
LC30	C	3	180	1	0	0	0	0	0	0	0	1	2	1
LC30	C	3	180	2	11	5	5	0	3	3
LC30	C	3	180	3	0	0	0	0	0	0
LC30	C	3	180	4	16	9	9	0	1	6
LC30	C	3	180	5	0	0	0	0	0	0
LC30	C	3	180	6	0	0	0	0	0	0
LC30	C	4	225	1	0	0	0	0	0	0	0	0	1	1
LC30	C	4	225	2	0	0	0	0	0	0
LC30	C	4	225	3	0	0	0	0	0	0
LC30	C	4	225	4	0	0	0	0	0	0
LC30	C	4	225	5	57	22	22	0	10	25
LC30	C	4	225	6	0	0	0	0	0	0
LC30	C	5	270	1	0	0	0	0	0	0	0	0	1	1
LC30	C	5	270	2	0	0	0	0	0	0
LC30	C	5	270	3	58	18	18	0	8	32
LC30	C	5	270	4	0	0	0	0	0	0
LC30	C	5	270	5	0	0	0	0	0	0
LC30	C	5	270	6	0	0	0	0	0	0
LC30	C	6	315	1	0	0	0	0	0	0	0	1	1	1
LC30	C	6	315	2	0	0	0	0	0	0
LC30	C	6	315	3	0	0	0	0	0	0
LC30	C	6	315	4	0	0	0	0	0	0
LC30	C	6	315	5	53	13	13	0	12	28
LC30	C	6	315	6	0	0	0	0	0	0
LC30	C	7	360	1	81	47	44	3	6	28	0	1	1	1
LC30	C	7	360	2	0	0	0	0	0	0
LC30	C	7	360	3	0	0	0	0	0	0
LC30	C	7	360	4	0	0	0	0	0	0
LC30	C	7	360	5	0	0	0	0	0	0
LC30	C	7	360	6	0	0	0	0	0	0
LC30	C	8	0	1	0	0	0	0	0	0	9	1	0	1
LC30	C	8	0	2	0	0	0	0	0	0
LC30	C	8	0	3	0	0	0	0	0	0
LC30	C	8	0	4	0	0	0	0	0	0
LC30	C	8	0	5	0	0	0	0	0	0
LC30	C	8	0	6	0	0	0	0	0	0
LC30	C	9	45	1	0	0	0	0	0	0	4	1	0	1
LC30	C	9	45	2	0	0	0	0	0	0
LC30	C	9	45	3	0	0	0	0	0	0
LC30	C	9	45	4	0	0	0	0	0	0
LC30	C	9	45	5	0	0	0	0	0	0
LC30	C	9	45	6	0	0	0	0	0	0
LC30	C	10	90	1	24	11	10	1	2	11	0	1	1	1
LC30	C	10	90	2	0	0	0	0	0	0
LC30	C	10	90	3	0	0	0	0	0	0
LC30	C	10	90	4	0	0	0	0	0	0
LC30	C	10	90	5	0	0	0	0	0	0
LC30	C	10	90	6	0	0	0	0	0	0

## Sheet: Aedes albopictus
Treatment	Rep	Cage	Cage Position	Cup Position	Eggs	Hatched	F1 Survival	F1 Mortality	Embryonated (unhatched)	Non-embryonated (unhatched)	Eggs Retained	F0 Mortality	Oviposition Sites Used	Melanization	1 = 0.00 of eggs melanized							Collapse	Eggs	Eggs-collapse		f1 mort	f1 mort %			Retained
Control	A	1	0	1	1	1	1	0	0	0	0	0	6	1	2 = 0.25 of eggs melanized					non emb	Control	1	2344	2343	Total	31	1.32309			0
Control	A	1	0	2	3	3	3	0	0	0					3 = 0.50 of eggs melanized						LC10	1	554	553		20	3.61664			426
Control	A	1	0	3	1	1	1	0	0	0					4 = 0.75 of eggs melanized						LC20	5	779	774		38	4.90956			88
Control	A	1	0	4	1	1	1	0	0	0					5 = 1.00 of eggs melanized						LC30	7	1016	1009		29	2.87413			175
Control	A	1	0	5	2	2	2	0	0	0
Control	A	1	0	6	5	5	5	0	0	0										Hatched	Control	2340		0.99872	Percent Hatch Success (Viable)
Control	A	2	45	1	4	4	4	0	0	0	0	0	6	1							LC10	545		0.985533
Control	A	2	45	2	15	14	14	0	1	0											LC20	757		0.978036						Control	LC10	LC20	LC30
Control	A	2	45	3	4	4	4	0	0	0											LC30	989		0.980178					Collapsed	1	1	5	7
Control	A	2	45	4	2	2	2	0	0	0									Control	LC10	LC20	LC30							Viable	2343	553	774	1009
Control	A	2	45	5	11	11	11	0	0	0								Total	2344	554	779	1016							Retained	0	426	88	30
Control	A	2	45	6	7	7	7	0	0	0								Retained	0	426	88	174							Melanized	0	0	0	144
Control	A	3	90	1	4	4	4	0	0	0	0	0	6	1					1.03099	0.485319	0.893414	1.20923
Control	A	3	90	2	2	2	2	0	0	0
Control	A	3	90	3	6	6	6	0	0	0
Control	A	3	90	4	5	5	5	0	0	0
Control	A	3	90	5	2	2	2	0	0	0
Control	A	3	90	6	3	3	3	0	0	0
Control	A	4	135	1	23	22	20	2	1	0	0	0	6	1
Control	A	4	135	2	9	9	9	0	0	0
Control	A	4	135	3	9	9	9	0	0	0
Control	A	4	135	4	6	6	6	0	0	0
Control	A	4	135	5	2	2	2	0	0	0
Control	A	4	135	6	4	4	4	0	0	0
Control	A	5	180	1	17	17	16	1	0	0	0	0	6	1
Control	A	5	180	2	8	8	8	0	0	0
Control	A	5	180	3	2	2	2	0	0	0
Control	A	5	180	4	1	1	1	0	0	0							Ovisites		0	1	2	3	4	5	6
Control	A	5	180	5	3	3	3	0	0	0								Control	0	0	0	3.33	0	0	96.67
Control	A	5	180	6	2	2	2	0	0	0								LC 10	30	20	13.3	3.3	13.3	20	0
Control	A	6	225	1	1	1	1	0	0	0	0	0	6	1				LC 20	26.7	36.7	13.3	20	0	0	3.33
Control	A	6	225	2	2	2	2	0	0	0								LC 30	20	53.3	10	10	3.33	3.33	0
Control	A	6	225	3	2	2	2	0	0	0
Control	A	6	225	4	5	5	5	0	0	0							SEM	Control	0	0	0	1	0	0	1
Control	A	6	225	5	17	17	16	1	0	0								LC 10	3.6	3.6	3.6	0.36	3.6	3.6	0
Control	A	6	225	6	3	3	3	0	0	0								LC 20	2.5	2.5	2.5	2.5	0	0	2.5
Control	A	7	270	1	2	2	2	0	0	0	0	0	6	1				LC 30	2	2	2	2	2	2	0
Control	A	7	270	2	5	5	5	0	0	0
Control	A	7	270	3	9	9	9	0	0	0
Control	A	7	270	4	3	3	3	0	0	0
Control	A	7	270	5	7	7	7	0	0	0
Control	A	7	270	6	38	35	34	1	3	0
Control	A	8	315	1	2	2	2	0	0	0	0	0	6	1
Control	A	8	315	2	12	12	12	0	0	0
Control	A	8	315	3	3	3	3	0	0	0
Control	A	8	315	4	8	8	8	0	0	0
Control	A	8	315	5	4	4	4	0	0	0
Control	A	8	315	6	11	11	11	0	0	0
Control	A	9	360	1	18	16	15	1	2	0	0	0	6	1
Control	A	9	360	2	9	9	9	0	0	0
Control	A	9	360	3	3	3	3	0	0	0
Control	A	9	360	4	4	4	4	0	0	0
Control	A	9	360	5	8	8	8	0	0	0
Control	A	9	360	6	7	7	7	0	0	0
Control	A	10	0	1	11	11	11	0	0	0	0	0	6	1
Control	A	10	0	2	15	15	15	0	0	0
Control	A	10	0	3	9	9	9	0	0	0															Min	Median	Max
Control	A	10	0	4	4	4	3	1	0	0														Control	1	11	80
Control	A	10	0	5	4	4	4	0	0	0									Control	LC10	LC20	LC30		LC10	0	0	64
Control	A	10	0	6	19	19	19	0	0	0								Eggs Laid	13.0222	3.07778	4.32778	5.64444		LC20	0	0	65
Control	B	1	45	1	12	12	12	0	0	0	0	0	6	1					1.03099	0.485319	0.893414	1.20923		LC30	0	0	81
Control	B	1	45	2	15	15	15	0	0	0
Control	B	1	45	3	2	2	2	0	0	0
Control	B	1	45	4	15	14	14	0	1	0
Control	B	1	45	5	1	1	1	0	0	0
Control	B	1	45	6	3	3	3	0	0	0
Control	B	2	90	1	22	22	22	0	0	0	0	0	6	1
Control	B	2	90	2	5	5	5	0	0	0
Control	B	2	90	3	2	2	2	0	0	0
Control	B	2	90	4	1	1	1	0	0	0
Control	B	2	90	5	30	30	28	2	0	0
Control	B	2	90	6	1	1	1	0	0	0
Control	B	3	135	1	3	3	3	0	0	0	0	0	6	1
Control	B	3	135	2	1	1	1	0	0	0
Control	B	3	135	3	1	1	1	0	0	0
Control	B	3	135	4	9	9	9	0	0	0
Control	B	3	135	5	11	11	11	0	0	0									Control	LC10	LC20	LC30
Control	B	3	135	6	23	23	23	0	0	0								Non-Viable Eggs	0.00555556	0.00555556	0.0277778	0.0388889
Control	B	4	180	1	2	2	2	0	0	0	0	0	6	1					0.00555556	0.00555556	0.022876	0.0198753						Min	Median	Max
Control	B	4	180	2	9	9	9	0	0	0																	Control	1	11	80
Control	B	4	180	3	9	9	9	0	0	0																	LC10	0	0	64
Control	B	4	180	4	11	11	11	0	0	0																	LC20	0	0	65
Control	B	4	180	5	9	9	9	0	0	0																	LC30	0	0	81
Control	B	4	180	6	5	5	5	0	0	0
Control	B	5	225	1	7	7	7	0	0	0	0	0	6	1
Control	B	5	225	2	11	11	11	0	0	0
Control	B	5	225	3	19	19	19	0	0	0
Control	B	5	225	4	13	13	13	0	0	0
Control	B	5	225	5	3	3	3	0	0	0
Control	B	5	225	6	4	4	4	0	0	0
Control	B	6	270	1	14	14	14	0	0	0	0	0	6	1
Control	B	6	270	2	35	35	32	3	0	0
Control	B	6	270	3	9	9	9	0	0	0
Control	B	6	270	4	3	3	3	0	0	0
Control	B	6	270	5	55	55	54	1	0	0
Control	B	6	270	6	7	7	7	0	0	0
Control	B	7	315	1	44	44	40	4	0	0	0	0	6	1
Control	B	7	315	2	6	6	6	0	0	0
Control	B	7	315	3	4	4	4	0	0	0
Control	B	7	315	4	5	5	5	0	0	0
Control	B	7	315	5	23	23	23	0	0	0
Control	B	7	315	6	3	3	3	0	0	0
Control	B	8	360	1	28	28	28	0	0	0	0	0	6	1
Control	B	8	360	2	3	3	3	0	0	0
Control	B	8	360	3	14	14	14	0	0	0
Control	B	8	360	4	8	8	8	0	0	0
Control	B	8	360	5	2	2	2	0	0	0
Control	B	8	360	6	19	17	17	0	1	1
Control	B	9	0	1	2	2	2	0	0	0	0	0	6	1
Control	B	9	0	2	12	12	12	0	0	0
Control	B	9	0	3	3	3	3	0	0	0
Control	B	9	0	4	6	6	6	0	0	0
Control	B	9	0	5	11	11	11	0	0	0
Control	B	9	0	6	33	33	33	0	0	0
Control	B	10	45	1	30	30	30	0	0	0	0	0	6	1
Control	B	10	45	2	17	17	17	0	0	0
Control	B	10	45	3	5	5	5	0	0	0
Control	B	10	45	4	3	3	3	0	0	0
Control	B	10	45	5	17	17	17	0	0	0
Control	B	10	45	6	12	12	12	0	0	0
Control	C	1	90	1	5	5	5	0	0	0	0	0	6	1
Control	C	1	90	2	17	17	16	1	0	0
Control	C	1	90	3	11	11	11	0	0	0
Control	C	1	90	4	20	20	20	0	0	0
Control	C	1	90	5	19	19	19	0	0	0
Control	C	1	90	6	25	25	25	0	0	0
Control	C	2	135	1	52	52	50	2	0	0	0	0	6	1
Control	C	2	135	2	38	38	37	1	0	0
Control	C	2	135	3	11	11	11	0	0	0
Control	C	2	135	4	15	15	15	0	0	0
Control	C	2	135	5	83	83	78	5	0	0
Control	C	2	135	6	8	8	8	0	0	0
Control	C	3	180	1	17	17	17	0	0	0	0	0	6	1
Control	C	3	180	2	41	41	40	1	0	0
Control	C	3	180	3	23	23	23	0	0	0
Control	C	3	180	4	2	2	2	0	0	0
Control	C	3	180	5	61	61	60	1	0	0
Control	C	3	180	6	19	19	19	0	0	0
Control	C	4	225	1	30	30	30	0	0	0	0	0	6	1
Control	C	4	225	2	42	40	40	0	2	0
Control	C	4	225	3	12	12	12	0	0	0
Control	C	4	225	4	4	4	4	0	0	0
Control	C	4	225	5	12	12	12	0	0	0
Control	C	4	225	6	31	31	31	0	0	0
Control	C	5	270	1	11	11	11	0	0	0	0	0	6	1
Control	C	5	270	2	27	27	27	0	0	0
Control	C	5	270	3	21	21	21	0	0	0
Control	C	5	270	4	33	33	33	0	0	0
Control	C	5	270	5	20	20	20	0	0	0
Control	C	5	270	6	23	23	23	0	0	0
Control	C	6	315	1	15	15	15	0	0	0	0	0	6	1
Control	C	6	315	2	21	21	21	0	0	0
Control	C	6	315	3	21	21	21	0	0	0
Control	C	6	315	4	40	40	40	0	0	0
Control	C	6	315	5	12	12	12	0	0	0
Control	C	6	315	6	13	13	13	0	0	0
Control	C	7	360	1	18	18	18	0	0	0	0	0	6	1
Control	C	7	360	2	45	45	46	-1	0	0
Control	C	7	360	3	3	3	3	0	0	0
Control	C	7	360	4	3	3	3	0	0	0
Control	C	7	360	5	19	19	19	0	0	0
Control	C	7	360	6	30	30	30	0	0	0
Control	C	8	0	1	12	12	12	0	0	0	0	0	6	1
Control	C	8	0	2	16	16	16	0	0	0
Control	C	8	0	3	7	7	7	0	0	0
Control	C	8	0	4	3	3	3	0	0	0
Control	C	8	0	5	5	5	5	0	0	0
Control	C	8	0	6	9	9	9	0	0	0
Control	C	9	45	1	78	78	75	3	0	0	0	0	3	1
Control	C	9	45	2	0	0	0	0	0	0
Control	C	9	45	3	0	0	0	0	0	0
Control	C	9	45	4	2	2	2	0	0	0
Control	C	9	45	5	19	19	19	0	0	0
Control	C	9	45	6	0	0	0	0	0	0
Control	C	10	90	1	26	26	26	0	0	0	0	0	6	1
Control	C	10	90	2	34	34	33	1	0	0
Control	C	10	90	3	19	18	18	0	1	0
Control	C	10	90	4	1	1	1	0	0	0
Control	C	10	90	5	9	9	9	0	0	0
Control	C	10	90	6	30	30	30	0	0	0
LC10	A	1	0	1	9	9	9	0	0	0	0	0	5	1
LC10	A	1	0	2	10	10	9	1	0	0
LC10	A	1	0	3	0	0	0	0	0	0
LC10	A	1	0	4	16	16	16	0	0	0
LC10	A	1	0	5	3	3	3	0	0	0
LC10	A	1	0	6	6	6	6	0	0	0
LC10	A	2	45	1	0	0	0	0	0	0	5	0	2	1
LC10	A	2	45	2	0	0	0	0	0	0
LC10	A	2	45	3	0	0	0	0	0	0
LC10	A	2	45	4	23	22	20	2	1	0
LC10	A	2	45	5	32	32	30	2	0	0
LC10	A	2	45	6	0	0	0	0	0	0
LC10	A	3	90	1	5	5	5	0	0	0	19	0	4	1
LC10	A	3	90	2	6	6	6	0	0	0
LC10	A	3	90	3	4	4	4	0	0	0
LC10	A	3	90	4	0	0	0	0	0	0
LC10	A	3	90	5	0	0	0	0	0	0
LC10	A	3	90	6	4	4	4	0	0	0
LC10	A	4	135	1	0	0	0	0	0	0	37	0	0	1
LC10	A	4	135	2	0	0	0	0	0	0
LC10	A	4	135	3	0	0	0	0	0	0
LC10	A	4	135	4	0	0	0	0	0	0
LC10	A	4	135	5	0	0	0	0	0	0
LC10	A	4	135	6	0	0	0	0	0	0
LC10	A	5	180	1	4	4	4	0	0	0	4	0	5	1
LC10	A	5	180	2	3	3	3	0	0	0
LC10	A	5	180	3	0	0	0	0	0	0
LC10	A	5	180	4	3	3	3	0	0	0
LC10	A	5	180	5	11	11	11	0	0	0
LC10	A	5	180	6	10	10	10	0	0	0
LC10	A	6	225	1	0	0	0	0	0	0	11	0	2	1
LC10	A	6	225	2	19	19	18	1	0	0
LC10	A	6	225	3	0	0	0	0	0	0
LC10	A	6	225	4	0	0	0	0	0	0
LC10	A	6	225	5	0	0	0	0	0	0
LC10	A	6	225	6	29	29	22	7	0	0
LC10	A	7	270	1	17	17	17	0	0	0	0	0	4	1
LC10	A	7	270	2	3	3	3	0	0	0
LC10	A	7	270	3	0	0	0	0	0	0
LC10	A	7	270	4	0	0	0	0	0	0
LC10	A	7	270	5	7	7	7	0	0	0
LC10	A	7	270	6	18	17	16	1	1	0
LC10	A	8	315	1	0	0	0	0	0	0	29	0	0	1
LC10	A	8	315	2	0	0	0	0	0	0
LC10	A	8	315	3	0	0	0	0	0	0
LC10	A	8	315	4	0	0	0	0	0	0
LC10	A	8	315	5	0	0	0	0	0	0
LC10	A	8	315	6	0	0	0	0	0	0
LC10	A	9	360	1	0	0	0	0	0	0	5	0	4	1
LC10	A	9	360	2	1	1	1	0	0	0
LC10	A	9	360	3	11	11	11	0	0	0
LC10	A	9	360	4	3	3	3	0	0	0
LC10	A	9	360	5	1	1	1	0	0	0
LC10	A	9	360	6	0	0	0	0	0	0
LC10	A	10	0	1	7	7	7	0	0	0	5	0	5	1
LC10	A	10	0	2	14	14	14	0	0	0
LC10	A	10	0	3	3	3	3	0	0	0
LC10	A	10	0	4	13	13	13	0	0	0
LC10	A	10	0	5	2	2	2	0	0	0
LC10	A	10	0	6	8	8	8	0	0	0
LC10	B	1	45	1	0	0	0	0	0	0	30	0	0	1
LC10	B	1	45	2	0	0	0	0	0	0
LC10	B	1	45	3	0	0	0	0	0	0
LC10	B	1	45	4	0	0	0	0	0	0
LC10	B	1	45	5	0	0	0	0	0	0
LC10	B	1	45	6	0	0	0	0	0	0
LC10	B	2	90	1	23	20	20	0	3	0	2	0	3	1
LC10	B	2	90	2	0	0	0	0	0	0
LC10	B	2	90	3	3	3	3	0	0	0
LC10	B	2	90	4	10	10	10	0	0	0
LC10	B	2	90	5	0	0	0	0	0	0
LC10	B	2	90	6	0	0	0	0	0	0
LC10	B	3	135	1	0	0	0	0	0	0	17	0	0	1
LC10	B	3	135	2	0	0	0	0	0	0
LC10	B	3	135	3	0	0	0	0	0	0
LC10	B	3	135	4	0	0	0	0	0	0
LC10	B	3	135	5	0	0	0	0	0	0
LC10	B	3	135	6	0	0	0	0	0	0
LC10	B	4	180	1	0	0	0	0	0	0	19	0	1	1
LC10	B	4	180	2	0	0	0	0	0	0
LC10	B	4	180	3	0	0	0	0	0	0
LC10	B	4	180	4	0	0	0	0	0	0
LC10	B	4	180	5	0	0	0	0	0	0
LC10	B	4	180	6	1	1	1	0	0	0
LC10	B	5	225	1	0	0	0	0	0	0	21	0	4	1
LC10	B	5	225	2	1	1	1	0	0	0
LC10	B	5	225	3	2	2	2	0	0	0
LC10	B	5	225	4	5	5	5	0	0	0
LC10	B	5	225	5	0	0	0	0	0	0
LC10	B	5	225	6	10	10	9	1	0	0
LC10	B	6	270	1	0	0	0	0	0	0	15	0	0	1
LC10	B	6	270	2	0	0	0	0	0	0
LC10	B	6	270	3	0	0	0	0	0	0
LC10	B	6	270	4	0	0	0	0	0	0
LC10	B	6	270	5	0	0	0	0	0	0
LC10	B	6	270	6	0	0	0	0	0	0
LC10	B	7	315	1	0	0	0	0	0	0	31	0	0	1
LC10	B	7	315	2	0	0	0	0	0	0
LC10	B	7	315	3	0	0	0	0	0	0
LC10	B	7	315	4	0	0	0	0	0	0
LC10	B	7	315	5	0	0	0	0	0	0
LC10	B	7	315	6	0	0	0	0	0	0
LC10	B	8	360	1	0	0	0	0	0	0	24	0	0	1
LC10	B	8	360	2	0	0	0	0	0	0
LC10	B	8	360	3	0	0	0	0	0	0
LC10	B	8	360	4	0	0	0	0	0	0
LC10	B	8	360	5	0	0	0	0	0	0
LC10	B	8	360	6	0	0	0	0	0	0
LC10	B	9	0	1	0	0	0	0	0	0	21	0	0	1
LC10	B	9	0	2	0	0	0	0	0	0
LC10	B	9	0	3	0	0	0	0	0	0
LC10	B	9	0	4	0	0	0	0	0	0
LC10	B	9	0	5	0	0	0	0	0	0
LC10	B	9	0	6	0	0	0	0	0	0
LC10	B	10	45	1	0	0	0	0	0	0	18	0	0	1
LC10	B	10	45	2	0	0	0	0	0	0
LC10	B	10	45	3	0	0	0	0	0	0
LC10	B	10	45	4	0	0	0	0	0	0
LC10	B	10	45	5	0	0	0	0	0	0
LC10	B	10	45	6	0	0	0	0	0	0
LC10	C	1	90	1	0	0	0	0	0	0	18	0	1	1
LC10	C	1	90	2	0	0	0	0	0	0
LC10	C	1	90	3	0	0	0	0	0	0
LC10	C	1	90	4	0	0	0	0	0	0
LC10	C	1	90	5	1	1	1	0	0	0
LC10	C	1	90	6	0	0	0	0	0	0
LC10	C	2	135	1	9	9	9	0	0	0	3	0	5	1
LC10	C	2	135	2	1	1	1	0	0	0
LC10	C	2	135	3	3	3	3	0	0	0
LC10	C	2	135	4	0	0	0	0	0	0
LC10	C	2	135	5	11	10	10	0	1	0
LC10	C	2	135	6	8	8	8	0	0	0
LC10	C	3	180	1	6	6	6	0	0	0	0	0	5	1
LC10	C	3	180	2	2	2	2	0	0	0
LC10	C	3	180	3	4	4	4	0	0	0
LC10	C	3	180	4	0	0	0	0	0	0
LC10	C	3	180	5	21	20	20	0	1	0
LC10	C	3	180	6	14	14	14	0	0	0
LC10	C	4	225	1	1	1	1	0	0	0	20	0	1	1
LC10	C	4	225	2	0	0	0	0	0	0
LC10	C	4	225	3	0	0	0	0	0	0
LC10	C	4	225	4	0	0	0	0	0	0
LC10	C	4	225	5	0	0	0	0	0	0
LC10	C	4	225	6	0	0	0	0	0	0
LC10	C	5	270	1	0	0	0	0	0	0	35	0	1	1
LC10	C	5	270	2	0	0	0	0	0	0
LC10	C	5	270	3	0	0	0	0	0	0
LC10	C	5	270	4	1	1	1	0	0	0
LC10	C	5	270	5	0	0	0	0	0	0
LC10	C	5	270	6	0	0	0	0	0	0
LC10	C	6	315	1	5	5	5	0	0	0	1	0	2	1
LC10	C	6	315	2	45	43	39	4	1	1
LC10	C	6	315	3	0	0	0	0	0	0
LC10	C	6	315	4	0	0	0	0	0	0
LC10	C	6	315	5	0	0	0	0	0	0
LC10	C	6	315	6	0	0	0	0	0	0
LC10	C	7	360	1	0	0	0	0	0	0	17	0	1	1
LC10	C	7	360	2	0	0	0	0	0	0
LC10	C	7	360	3	0	0	0	0	0	0
LC10	C	7	360	4	0	0	0	0	0	0
LC10	C	7	360	5	0	0	0	0	0	0
LC10	C	7	360	6	2	2	2	0	0	0
LC10	C	8	0	1	0	0	0	0	0	0	12	0	1	1
LC10	C	8	0	2	0	0	0	0	0	0
LC10	C	8	0	3	0	0	0	0	0	0
LC10	C	8	0	4	1	1	1	0	0	0
LC10	C	8	0	5	0	0	0	0	0	0
LC10	C	8	0	6	0	0	0	0	0	0
LC10	C	9	45	1	14	14	14	0	0	0	0	0	5	1
LC10	C	9	45	2	14	14	13	1	0	0
LC10	C	9	45	3	0	0	0	0	0	0
LC10	C	9	45	4	10	10	10	0	0	0
LC10	C	9	45	5	7	7	7	0	0	0
LC10	C	9	45	6	2	2	2	0	0	0
LC10	C	10	90	1	0	0	0	0	0	0	7	0	2	1
LC10	C	10	90	2	0	0	0	0	0	0
LC10	C	10	90	3	7	7	7	0	0	0
LC10	C	10	90	4	5	5	5	0	0	0
LC10	C	10	90	5	0	0	0	0	0	0
LC10	C	10	90	6	0	0	0	0	0	0
LC20	A	1	0	1	14	14	14	0	0	0	1	0	6	1
LC20	A	1	0	2	19	19	17	2	0	0
LC20	A	1	0	3	3	3	3	0	0	0
LC20	A	1	0	4	14	14	14	0	0	0
LC20	A	1	0	5	7	7	7	0	0	0
LC20	A	1	0	6	33	32	30	2	1	0
LC20	A	2	45	1	0	0	0	0	0	0	0	0	2	1
LC20	A	2	45	2	20	18	17	1	2	0
LC20	A	2	45	3	0	0	0	0	0	0
LC20	A	2	45	4	0	0	0	0	0	0
LC20	A	2	45	5	33	33	32	1	0	0
LC20	A	2	45	6	0	0	0	0	0	0
LC20	A	3	90	1	0	0	0	0	0	0	0	0	1	1
LC20	A	3	90	2	0	0	0	0	0	0
LC20	A	3	90	3	3	3	3	0	0	0
LC20	A	3	90	4	0	0	0	0	0	0
LC20	A	3	90	5	0	0	0	0	0	0
LC20	A	3	90	6	0	0	0	0	0	0
LC20	A	4	135	1	12	11	11	0	1	0	0	0	3	1
LC20	A	4	135	2	17	17	17	0	0	0
LC20	A	4	135	3	7	7	7	0	0	0
LC20	A	4	135	4	0	0	0	0	0	0
LC20	A	4	135	5	0	0	0	0	0	0
LC20	A	4	135	6	0	0	0	0	0	0
LC20	A	5	180	1	0	0	0	0	0	0	0	0	0	1
LC20	A	5	180	2	0	0	0	0	0	0
LC20	A	5	180	3	0	0	0	0	0	0
LC20	A	5	180	4	0	0	0	0	0	0
LC20	A	5	180	5	0	0	0	0	0	0
LC20	A	5	180	6	0	0	0	0	0	0
LC20	A	6	225	1	0	0	0	0	0	0	0	0	3	1
LC20	A	6	225	2	29	26	26	0	2	1
LC20	A	6	225	3	31	30	28	2	1	0
LC20	A	6	225	4	12	12	12	0	0	0
LC20	A	6	225	5	0	0	0	0	0	0
LC20	A	6	225	6	0	0	0	0	0	0
LC20	A	7	270	1	0	0	0	0	0	0	3	0	1	1
LC20	A	7	270	2	0	0	0	0	0	0
LC20	A	7	270	3	0	0	0	0	0	0
LC20	A	7	270	4	0	0	0	0	0	0
LC20	A	7	270	5	0	0	0	0	0	0
LC20	A	7	270	6	1	1	1	0	0	0
LC20	A	8	315	1	0	0	0	0	0	0	0	0	0	1
LC20	A	8	315	2	0	0	0	0	0	0
LC20	A	8	315	3	0	0	0	0	0	0
LC20	A	8	315	4	0	0	0	0	0	0
LC20	A	8	315	5	0	0	0	0	0	0
LC20	A	8	315	6	0	0	0	0	0	0
LC20	A	9	360	1	34	34	33	1	0	0	0	0	1	1
LC20	A	9	360	2	0	0	0	0	0	0
LC20	A	9	360	3	0	0	0	0	0	0
LC20	A	9	360	4	0	0	0	0	0	0
LC20	A	9	360	5	0	0	0	0	0	0
LC20	A	9	360	6	0	0	0	0	0	0
LC20	A	10	0	1	1	1	1	0	0	0	0	0	3	1
LC20	A	10	0	2	6	6	6	0	0	0
LC20	A	10	0	3	0	0	0	0	0	0
LC20	A	10	0	4	0	0	0	0	0	0
LC20	A	10	0	5	25	24	24	0	1	0
LC20	A	10	0	6	0	0	0	0	0	0
LC20	B	1	45	1	0	0	0	0	0	0	4	0	1	1
LC20	B	1	45	2	2	2	2	0	0	0
LC20	B	1	45	3	0	0	0	0	0	0
LC20	B	1	45	4	0	0	0	0	0	0
LC20	B	1	45	5	0	0	0	0	0	0
LC20	B	1	45	6	0	0	0	0	0	0
LC20	B	2	90	1	0	0	0	0	0	0	3	0	0	1
LC20	B	2	90	2	0	0	0	0	0	0
LC20	B	2	90	3	0	0	0	0	0	0
LC20	B	2	90	4	0	0	0	0	0	0
LC20	B	2	90	5	0	0	0	0	0	0
LC20	B	2	90	6	0	0	0	0	0	0
LC20	B	3	135	1	0	0	0	0	0	0	0	0	1	1
LC20	B	3	135	2	0	0	0	0	0	0
LC20	B	3	135	3	1	1	1	0	0	0
LC20	B	3	135	4	0	0	0	0	0	0
LC20	B	3	135	5	0	0	0	0	0	0
LC20	B	3	135	6	0	0	0	0	0	0
LC20	B	4	180	1	0	0	0	0	0	0	7	0	0	1
LC20	B	4	180	2	0	0	0	0	0	0
LC20	B	4	180	3	0	0	0	0	0	0
LC20	B	4	180	4	0	0	0	0	0	0
LC20	B	4	180	5	0	0	0	0	0	0
LC20	B	4	180	6	0	0	0	0	0	0
LC20	B	5	225	1	0	0	0	0	0	0	1	0	1	1
LC20	B	5	225	2	41	39	35	4	2	0
LC20	B	5	225	3	0	0	0	0	0	0
LC20	B	5	225	4	0	0	0	0	0	0
LC20	B	5	225	5	0	0	0	0	0	0
LC20	B	5	225	6	0	0	0	0	0	0
LC20	B	6	270	1	43	39	38	1	4	0	0	0	2	1
LC20	B	6	270	2	0	0	0	0	0	0
LC20	B	6	270	3	0	0	0	0	0	0
LC20	B	6	270	4	50	48	43	5	2	0
LC20	B	6	270	5	0	0	0	0	0	0
LC20	B	6	270	6	0	0	0	0	0	0
LC20	B	7	315	1	0	0	0	0	0	0	19	0	0	1
LC20	B	7	315	2	0	0	0	0	0	0
LC20	B	7	315	3	0	0	0	0	0	0
LC20	B	7	315	4	0	0	0	0	0	0
LC20	B	7	315	5	0	0	0	0	0	0
LC20	B	7	315	6	0	0	0	0	0	0
LC20	B	8	360	1	0	0	0	0	0	0	23	0	0	1
LC20	B	8	360	2	0	0	0	0	0	0
LC20	B	8	360	3	0	0	0	0	0	0
LC20	B	8	360	4	0	0	0	0	0	0
LC20	B	8	360	5	0	0	0	0	0	0
LC20	B	8	360	6	0	0	0	0	0	0
LC20	B	9	0	1	2	2	2	0	0	0	0	0	2	1
LC20	B	9	0	2	0	0	0	0	0	0
LC20	B	9	0	3	0	0	0	0	0	0
LC20	B	9	0	4	0	0	0	0	0	0
LC20	B	9	0	5	0	0	0	0	0	0
LC20	B	9	0	6	0	0	0	0	0	0
LC20	B	10	45	1	7	7	7	0	0	0	0	0	3	1
LC20	B	10	45	2	31	31	31	0	0	0
LC20	B	10	45	3	79	78	70	8	1	0
LC20	B	10	45	4	0	0	0	0	0	0
LC20	B	10	45	5	0	0	0	0	0	0
LC20	B	10	45	6	0	0	0	0	0	0
LC20	C	1	90	1	0	0	0	0	0	0	17	0	0	1
LC20	C	1	90	2	0	0	0	0	0	0
LC20	C	1	90	3	0	0	0	0	0	0
LC20	C	1	90	4	0	0	0	0	0	0
LC20	C	1	90	5	0	0	0	0	0	0
LC20	C	1	90	6	0	0	0	0	0	0
LC20	C	2	135	1	0	0	0	0	0	0	0	0	1	1
LC20	C	2	135	2	0	0	0	0	0	0
LC20	C	2	135	3	1	1	1	0	0	0
LC20	C	2	135	4	0	0	0	0	0	0
LC20	C	2	135	5	0	0	0	0	0	0
LC20	C	2	135	6	0	0	0	0	0	0
LC20	C	3	180	1	0	0	0	0	0	0	0	0	0	1
LC20	C	3	180	2	0	0	0	0	0	0
LC20	C	3	180	3	0	0	0	0	0	0
LC20	C	3	180	4	0	0	0	0	0	0
LC20	C	3	180	5	0	0	0	0	0	0
LC20	C	3	180	6	0	0	0	0	0	0
LC20	C	4	225	1	0	0	0	0	0	0	0	0	1	1
LC20	C	4	225	2	0	0	0	0	0	0
LC20	C	4	225	3	0	0	0	0	0	0
LC20	C	4	225	4	0	0	0	0	0	0
LC20	C	4	225	5	0	0	0	0	0	0
LC20	C	4	225	6	2	2	2	0	0	0
LC20	C	5	270	1	0	0	0	0	0	0	0	0	1	1
LC20	C	5	270	2	1	1	1	0	0	0
LC20	C	5	270	3	0	0	0	0	0	0
LC20	C	5	270	4	0	0	0	0	0	0
LC20	C	5	270	5	0	0	0	0	0	0
LC20	C	5	270	6	0	0	0	0	0	0
LC20	C	6	315	1	68	64	56	8	0	4	0	0	2	1
LC20	C	6	315	2	0	0	0	0	0	0
LC20	C	6	315	3	2	2	2	0	0	0
LC20	C	6	315	4	0	0	0	0	0	0
LC20	C	6	315	5	0	0	0	0	0	0
LC20	C	6	315	6	0	0	0	0	0	0
LC20	C	7	360	1	19	19	19	0	0	0	0	0	3	1
LC20	C	7	360	2	11	11	11	0	0	0
LC20	C	7	360	3	0	0	0	0	0	0
LC20	C	7	360	4	9	9	9	0	0	0
LC20	C	7	360	5	0	0	0	0	0	0
LC20	C	7	360	6	0	0	0	0	0	0
LC20	C	8	0	1	0	0	0	0	0	0	10	0	1	1
LC20	C	8	0	2	0	0	0	0	0	0
LC20	C	8	0	3	0	0	0	0	0	0
LC20	C	8	0	4	0	0	0	0	0	0
LC20	C	8	0	5	0	0	0	0	0	0
LC20	C	8	0	6	3	3	3	0	0	0
LC20	C	9	45	1	36	36	36	0	0	0	0	0	3	1
LC20	C	9	45	2	40	40	37	3	0	0
LC20	C	9	45	3	0	0	0	0	0	0
LC20	C	9	45	4	0	0	0	0	0	0
LC20	C	9	45	5	6	6	6	0	0	0
LC20	C	9	45	6	0	0	0	0	0	0
LC20	C	10	90	1	0	0	0	0	0	0	0	0	1	1
LC20	C	10	90	2	0	0	0	0	0	0
LC20	C	10	90	3	0	0	0	0	0	0
LC20	C	10	90	4	0	0	0	0	0	0
LC20	C	10	90	5	4	4	4	0	0	0
LC20	C	10	90	6	0	0	0	0	0	0
LC30	A	1	0	1	0	0	0	0	0	0	4	0	1	3	0.5	2
LC30	A	1	0	2	0	0	0	0	0	0
LC30	A	1	0	3	1	1	1	0	0	0
LC30	A	1	0	4	0	0	0	0	0	0
LC30	A	1	0	5	0	0	0	0	0	0
LC30	A	1	0	6	0	0	0	0	0	0
LC30	A	2	45	1	0	0	0	0	0	0	0	1	1	1
LC30	A	2	45	2	0	0	0	0	0	0
LC30	A	2	45	3	0	0	0	0	0	0
LC30	A	2	45	4	0	0	0	0	0	0
LC30	A	2	45	5	44	42	40	2	2	0
LC30	A	2	45	6	0	0	0	0	0	0
LC30	A	3	90	1	0	0	0	0	0	0	2	0	0	5	1	2
LC30	A	3	90	2	0	0	0	0	0	0
LC30	A	3	90	3	0	0	0	0	0	0
LC30	A	3	90	4	0	0	0	0	0	0
LC30	A	3	90	5	0	0	0	0	0	0
LC30	A	3	90	6	0	0	0	0	0	0
LC30	A	4	135	1	0	0	0	0	0	0	2	0	0	3	0.5	1
LC30	A	4	135	2	0	0	0	0	0	0
LC30	A	4	135	3	0	0	0	0	0	0
LC30	A	4	135	4	0	0	0	0	0	0
LC30	A	4	135	5	0	0	0	0	0	0
LC30	A	4	135	6	0	0	0	0	0	0
LC30	A	5	180	1	0	0	0	0	0	0	5	0	1	5	1	5
LC30	A	5	180	2	3	3	3	0	0	0
LC30	A	5	180	3	0	0	0	0	0	0
LC30	A	5	180	4	0	0	0	0	0	0
LC30	A	5	180	5	0	0	0	0	0	0
LC30	A	5	180	6	0	0	0	0	0	0
LC30	A	6	225	1	0	0	0	0	0	0	6	0	0	4	0.75	5
LC30	A	6	225	2	0	0	0	0	0	0
LC30	A	6	225	3	0	0	0	0	0	0
LC30	A	6	225	4	0	0	0	0	0	0
LC30	A	6	225	5	0	0	0	0	0	0
LC30	A	6	225	6	0	0	0	0	0	0
LC30	A	7	270	1	0	0	0	0	0	0	1	0	1	5	1	1
LC30	A	7	270	2	0	0	0	0	0	0
LC30	A	7	270	3	0	0	0	0	0	0
LC30	A	7	270	4	0	0	0	0	0	0
LC30	A	7	270	5	0	0	0	0	0	0
LC30	A	7	270	6	1	1	1	0	0	0
LC30	A	8	315	1	0	0	0	0	0	0	7	0	0	4	0.75	5
LC30	A	8	315	2	0	0	0	0	0	0
LC30	A	8	315	3	0	0	0	0	0	0
LC30	A	8	315	4	0	0	0	0	0	0
LC30	A	8	315	5	0	0	0	0	0	0
LC30	A	8	315	6	0	0	0	0	0	0
LC30	A	9	360	1	0	0	0	0	0	0	4	0	0	5	1	4
LC30	A	9	360	2	0	0	0	0	0	0
LC30	A	9	360	3	0	0	0	0	0	0
LC30	A	9	360	4	0	0	0	0	0	0
LC30	A	9	360	5	0	0	0	0	0	0
LC30	A	9	360	6	0	0	0	0	0	0
LC30	A	10	0	1	0	0	0	0	0	0	9	0	1	3	0.5	5
LC30	A	10	0	2	4	4	4	0	0	0
LC30	A	10	0	3	0	0	0	0	0	0
LC30	A	10	0	4	0	0	0	0	0	0
LC30	A	10	0	5	0	0	0	0	0	0
LC30	A	10	0	6	0	0	0	0	0	0
LC30	B	1	45	1	130	126	116	10	2	2	0	0	1	1
LC30	B	1	45	2	0	0	0	0	0	0
LC30	B	1	45	3	0	0	0	0	0	0
LC30	B	1	45	4	0	0	0	0	0	0
LC30	B	1	45	5	0	0	0	0	0	0
LC30	B	1	45	6	0	0	0	0	0	0
LC30	B	2	90	1	0	0	0	0	0	0	7	0	1	3	0.5	4
LC30	B	2	90	2	23	23	23	0	0	0
LC30	B	2	90	3	0	0	0	0	0	0
LC30	B	2	90	4	0	0	0	0	0	0
LC30	B	2	90	5	0	0	0	0	0	0
LC30	B	2	90	6	0	0	0	0	0	0
LC30	B	3	135	1	0	0	0	0	0	0	6	0	1	3	0.5	3
LC30	B	3	135	2	0	0	0	0	0	0
LC30	B	3	135	3	0	0	0	0	0	0
LC30	B	3	135	4	0	0	0	0	0	0
LC30	B	3	135	5	1	1	1	0	0	0
LC30	B	3	135	6	0	0	0	0	0	0
LC30	B	4	180	1	0	0	0	0	0	0	9	0	0	2	0.25	7
LC30	B	4	180	2	0	0	0	0	0	0
LC30	B	4	180	3	0	0	0	0	0	0
LC30	B	4	180	4	0	0	0	0	0	0
LC30	B	4	180	5	0	0	0	0	0	0
LC30	B	4	180	6	0	0	0	0	0	0
LC30	B	5	225	1	81	76	69	7	3	2	0	0	1	1
LC30	B	5	225	2	0	0	0	0	0	0
LC30	B	5	225	3	0	0	0	0	0	0
LC30	B	5	225	4	0	0	0	0	0	0
LC30	B	5	225	5	0	0	0	0	0	0
LC30	B	5	225	6	0	0	0	0	0	0
LC30	B	6	270	1	0	0	0	0	0	0	5	0	1	5	1	5
LC30	B	6	270	2	0	0	0	0	0	0
LC30	B	6	270	3	0	0	0	0	0	0
LC30	B	6	270	4	0	0	0	0	0	0
LC30	B	6	270	5	28	28	28	0	0	0
LC30	B	6	270	6	0	0	0	0	0	0
LC30	B	7	315	1	0	0	0	0	0	0	11	0	1	3	0.5	6
LC30	B	7	315	2	0	0	0	0	0	0
LC30	B	7	315	3	3	3	3	0	0	0
LC30	B	7	315	4	0	0	0	0	0	0
LC30	B	7	315	5	0	0	0	0	0	0
LC30	B	7	315	6	0	0	0	0	0	0
LC30	B	8	360	1	0	0	0	0	0	0	20	0	1	5	1	20
LC30	B	8	360	2	1	1	1	0	0	0
LC30	B	8	360	3	0	0	0	0	0	0
LC30	B	8	360	4	0	0	0	0	0	0
LC30	B	8	360	5	0	0	0	0	0	0
LC30	B	8	360	6	0	0	0	0	0	0
LC30	B	9	0	1	27	27	27	0	0	0	0	0	3	1
LC30	B	9	0	2	13	13	13	0	0	0
LC30	B	9	0	3	0	0	0	0	0	0
LC30	B	9	0	4	0	0	0	0	0	0
LC30	B	9	0	5	22	22	22	0	0	0
LC30	B	9	0	6	0	0	0	0	0	0
LC30	B	10	45	1	0	0	0	0	0	0	0	0	1	1
LC30	B	10	45	2	0	0	0	0	0	0
LC30	B	10	45	3	0	0	0	0	0	0
LC30	B	10	45	4	14	14	14	0	0	0
LC30	B	10	45	5	0	0	0	0	0	0
LC30	B	10	45	6	0	0	0	0	0	0
LC30	C	1	90	1	0	0	0	0	0	0	7	0	1	3	0.5	4
LC30	C	1	90	2	0	0	0	0	0	0
LC30	C	1	90	3	0	0	0	0	0	0
LC30	C	1	90	4	3	3	3	0	0	0
LC30	C	1	90	5	0	0	0	0	0	0
LC30	C	1	90	6	0	0	0	0	0	0
LC30	C	2	135	1	10	10	10	0	0	0	0	1	2	1
LC30	C	2	135	2	75	70	69	1	5	0
LC30	C	2	135	3	0	0	0	0	0	0
LC30	C	2	135	4	0	0	0	0	0	0
LC30	C	2	135	5	0	0	0	0	0	0
LC30	C	2	135	6	0	0	0	0	0	0
LC30	C	3	180	1	51	51	51	0	0	0	0	0	3	1
LC30	C	3	180	2	46	46	44	2	0	0
LC30	C	3	180	3	24	24	24	0	0	0
LC30	C	3	180	4	0	0	0	0	0	0
LC30	C	3	180	5	0	0	0	0	0	0
LC30	C	3	180	6	0	0	0	0	0	0
LC30	C	4	225	1	0	0	0	0	0	0	51	0	1	5	1	51
LC30	C	4	225	2	0	0	0	0	0	0
LC30	C	4	225	3	0	0	0	0	0	0
LC30	C	4	225	4	14	14	14	0	0	0
LC30	C	4	225	5	0	0	0	0	0	0
LC30	C	4	225	6	0	0	0	0	0	0
LC30	C	5	270	1	18	18	18	0	0	0	0	0	4	1
LC30	C	5	270	2	43	40	40	0	3	0
LC30	C	5	270	3	0	0	0	0	0	0
LC30	C	5	270	4	36	36	36	0	0	0
LC30	C	5	270	5	0	0	0	0	0	0
LC30	C	5	270	6	16	16	16	0	0	0
LC30	C	6	315	1	31	31	31	0	0	0	4	0	3	3	0.5	2
LC30	C	6	315	2	26	24	24	0	2	0
LC30	C	6	315	3	0	0	0	0	0	0
LC30	C	6	315	4	0	0	0	0	0	0
LC30	C	6	315	5	0	0	0	0	0	0
LC30	C	6	315	6	9	9	9	0	0	0
LC30	C	7	360	1	0	0	0	0	0	0	11	0	1	4	0.75	8
LC30	C	7	360	2	0	0	0	0	0	0
LC30	C	7	360	3	0	0	0	0	0	0
LC30	C	7	360	4	0	0	0	0	0	0
LC30	C	7	360	5	0	0	0	0	0	0
LC30	C	7	360	6	1	1	1	0	0	0
LC30	C	8	0	1	0	0	0	0	0	0	3	0	2	5	1	3
LC30	C	8	0	2	25	25	25	0	0	0
LC30	C	8	0	3	0	0	0	0	0	0
LC30	C	8	0	4	13	13	13	0	0	0
LC30	C	8	0	5	0	0	0	0	0	0
LC30	C	8	0	6	0	0	0	0	0	0
LC30	C	9	45	1	72	69	63	6	1	2	1	0	2	5	1	1
LC30	C	9	45	2	0	0	0	0	0	0
LC30	C	9	45	3	0	0	0	0	0	0
LC30	C	9	45	4	0	0	0	0	0	0
LC30	C	9	45	5	21	21	21	0	0	0
LC30	C	9	45	6	0	0	0	0	0	0
LC30	C	10	90	1	24	22	22	0	1	1	0	0	5	1
LC30	C	10	90	2	7	7	7	0	0	0
LC30	C	10	90	3	12	11	11	0	1	0
LC30	C	10	90	4	9	9	9	0	0	0
LC30	C	10	90	5	19	19	18	1	0	0
LC30	C	10	90	6	15	15	15	0	0	0
